# Supplementary material for: Copy Number Variation That Influences the Ionizing Radiation Sensitivity of Oral Squamous Cell Carcinoma
Source: Cells. 2023 Oct 10;12(20):2425. doi: 10.3390/cells12202425 (PMC10605269; doi:10.3390/cells12202425)
Supplement: Supplementary file 1 [file cells-12-02425-s001.zip]

Archive with 1 entries (1 files):
- cells-2621078-supplementary.pdf
